# Supplementary material for: Global view of a drug-sensitivity gene network
Source: Oncotarget. 2017 Dec 14;9(3):3254–66. doi: 10.18632/oncotarget.23229 (PMC5790461; doi:10.18632/oncotarget.23229)
Supplement: Supplementary file 2 [file oncotarget-09-3254-s002.xls]

## Sheet: 0-network
Supplementary Dataset 1: Relationships of drugs and sensitivity genes in DSGN.
Sensitivity gene	Drug
AADACL4	5-fur
ABCB1	Actinomycin-D
ABCB1	Carfilzomib
ABCB1	Daunorubicin
ABCB1	Homoharringtonine
ABCB1	Mithramycin
ABCB1	Paclitaxel
ABCB1	Vinblastine
ABCB1	Vinorelbine
ABCB9	Gallium-Nitrate
ABCC9	Bleomycin
ABCG1	Elesclomol
ACAP1	Arsenic-trioxide
ACAP1	Carmustine
ACAP1	Chlorambucil
ACAP1	Etoposide
ACAP1	Melphalan
ACAP1	Pipobroman
ACO2	Dasatinib
ACP5	Vemurafenib
ACPP	Cyclosporine
ACTN1	Cyclosporine
ACTN3	Vorinostat
ADA	Zalcitabine
ADAM33	calyculin-a
ADAM33	duramycin
ADAM33	Flumethasone-Pivalate
ADAM33	Fluorometholone
ADAM33	Methylprednisolone
ADAM33	Nelarabine
ADAM33	Ribavirin
ADAM33	Thymidine
ADAM33	Triamcinolone
ADAM33	Zalcitabine
ADAMTS12	Tamoxifen
ADAMTS16	Dasatinib
ADAMTS16	Staurosporine
ADAMTSL1	compactin
ADAMTSL1	fluvastatin
ADAMTSL1	Simvastatin
ADAMTSL3	Afatinib
AGMO	haloperidol
AGRN	auranofin
AHSG	Mithramycin
AIF1	Cyclophosphamide
AK2P1	7-Hydroxystaurosporine
AK3P5	Dasatinib
AK3P5	Staurosporine
ALB	Rifampin
ALDH3B2	benzothiazole
ALOX15	Elesclomol
ALOX15	Eucalyptol
ALOX15	Fulvestrant
ALPP	Bortezomib
ALPP	Vincristine
AMIGO2	Dasatinib
AMOTL2	Crizotinib
ANGPTL6	Vemurafenib
ANO3	Ascorbic-Acid
ANXA2P1	Raloxifene
ANXA3	auranofin
ANXA8L2	Tamoxifen
AP1M2	8-Azaguanine
APLF	Benzimate
APOL4	Imatinib
APOL4	Nilotinib
APP	ergosterol
APP	Idoxuridine
AQP3	Ribavirin
AQP9	Cycloleucine
AQP9	Estramustine
AQP9	Uracil
ARHGAP15	Arsenic-trioxide
ARHGAP15	Carmustine
ARHGAP15	Chlorambucil
ARHGAP15	Cyclosporine
ARHGAP15	Etoposide
ARHGAP15	Hydroxyurea
ARHGAP15	Imexon
ARHGAP15	Melphalan
ARHGAP15	Pipobroman
ARHGAP22	mevastatin
ARHGAP30	Asparaginase
ARHGAP30	Carmustine
ARHGAP30	Chlorambucil
ARHGAP30	Cyclosporine
ARHGAP30	Etoposide
ARHGAP30	Melphalan
ARHGAP30	Pipobroman
ARHGAP4	Belinostat
ARHGAP4	Vorinostat
ARHGAP40	Vinblastine
ARHGAP9	auranofin
ARHGAP9	Carboplatin
ARHGAP9	Fenretinide
ARHGAP9	Hydroxyurea
ARHGAP9	Masoprocol
ARHGEF6	Adenine
ARHGEF6	Carmustine
ARHGEF6	Etoposide
ARL11	Dexrazoxane
ARL17A	Ribavirin
ARL2BPP7	Docetaxel
ARL4A	Cycloleucine
ARL4P	Crizotinib
ARL4P	Estramustine
ARL5A	Homoharringtonine
ARPP21	Nelarabine
ARPP21	Thymidine
ARPP21	Zalcitabine
ARSI	Docetaxel
ASAH2B	Uracil
ASAP2	Carboplatin
ASAP2	Carmustine
ASAP2	Fenretinide
ASAP2	Lomustine
ASMTL-AS1	Fluocinolone-Acetonide
ASXL3	Fluocinolone-Acetonide
ASXL3	Imiquimod
ATP13A2	ouabain
ATP2A3	Idoxuridine
ATP5A1	Raloxifene
ATP5B	Abiraterone
ATP6V0D2	Docetaxel
ATP8A2	Vinblastine
AXL	Staurosporine
AZU1	artemether
B3GAT2	Erlotinib
B3GAT2	Vandetanib
BAIAP2L1	Carmustine
BAIAP2L1	Chlorambucil
BAIAP2L1	Etoposide
BAIAP2L1	Ifosfamide
BAIAP2L1	Lomustine
BAIAP2L1	Melphalan
BAIAP2L1	Mitoxantrone
BAIAP2L1	Piperazine
BAIAP2L1	Teniposide
BAIAP2L1	Uracil-mustard
BASP1	Thiothixene
BCL11B	Thymidine
BCL11B	Zalcitabine
BCL2	Raloxifene
BCORP1	Digitoxin
BDP1P	Ethinyl-estradiol
BFAR	Vemurafenib
BIRC7	Docetaxel
BLK	Mifepristone
BRE	Vandetanib
BRIX1	Pyrimethamine
BTK	artemether
C10orf111	Ofloxacin
C10orf54	Gefitinib
C10orf72	Abiraterone
C10orf90	Vemurafenib
C11orf31	hymenialdisine
C12orf43	monastrol
C12orf76	Vemurafenib
C13orf33	Simvastatin
C14orf105	Puromycin
C14orf142	Bleomycin
C14orf39	Zalcitabine
C14orf64	Zalcitabine
C15orf59	Fulvestrant
C17orf62	Teniposide
C19orf21	8-Azaguanine
C19orf33	auranofin
C19orf59	artemether
C19orf59	Cyclophosphamide
C19orf59	yohimbine
C1orf106	8-Azaguanine
C1orf110	Karenitecin
C1QBP	Pyrimethamine
C20orf107	Azacitidine
C21orf129	Vemurafenib
C21orf45	Vinblastine
C22orf37	Asparaginase
C22orf37	ergosterol
C3orf49	5-Aza-2'-deoxycytidine
C4orf34	hymenialdisine
C6orf155	Erlotinib
C6orf218	Vemurafenib
C6orf223	Sunitinib
C6orf97	benzothiazole
C6orf97	Fulvestrant
C6orf99	Uridine
C6orf99	Vinblastine
C8orf42	Erlotinib
C9	calyculin-a
C9	duramycin
C9	Flumethasone-Pivalate
C9	Fluorometholone
C9	Methylprednisolone
C9	Nelarabine
C9	Triamcinolone
C9orf100	Rapamycin
C9orf31	Vemurafenib
C9orf78	Estramustine
C9orf84	Ritonavir
C9orf84	Streptozocin
CA3	Pentostatin
CALCR	ergosterol
CALCR	Ofloxacin
CALCR	Procarbazine
CALCR	Simvastatin
CAMKK2	Mechlorethamine
CAMKV	Ifosfamide
CAPN3	Vemurafenib
CARD14	Colchicine
CASC1	nocodazole
CAST	Fenretinide
CATSPER1	Dasatinib
CAV1	Staurosporine
CCDC39	Isotretinoin
CCDC46	Bleomycin
CCDC69	ergosterol
CCDC81	Karenitecin
CCL11	Zoledronate
CCL3	Gentian-Violet
CCND1	Carmustine
CCND1	Lomustine
CCR2	Isotretinoin
CCR2	Megestrol-acetate
CCR4	calyculin-a
CCR4	duramycin
CCR4	Flumethasone-Pivalate
CCR4	Fluorometholone
CCR4	Idoxuridine
CCR4	Methylprednisolone
CCR4	Nelarabine
CCR4	Ribavirin
CCR4	Triamcinolone
CCR7	calyculin-a
CCR7	Flumethasone-Pivalate
CCR7	Idoxuridine
CCR7	Methylprednisolone
CCR7	Triamcinolone
CCR9	Digitoxin
CD1A	Zalcitabine
CD1B	Zalcitabine
CD1C	Nelarabine
CD1C	Thymidine
CD1C	Zalcitabine
CD1D	Nelarabine
CD1D	Zalcitabine
CD1E	Zalcitabine
CD2	Digitoxin
CD2	Zalcitabine
CD247	Zalcitabine
CD28	Fluocinolone-Acetonide
CD300A	artemether
CD300A	Fluocinolone-Acetonide
CD300A	Imexon
CD300LF	artemether
CD300LF	yohimbine
CD37	artemether
CD37	Fluocinolone-Acetonide
CD37	Imexon
CD38	Fluocinolone-Acetonide
CD38	Triamcinolone
CD3D	Asparaginase
CD3D	Zalcitabine
CD3E	Nelarabine
CD3E	Zalcitabine
CD3G	Nelarabine
CD3G	Zalcitabine
CD4	artemether
CD4	Cyclophosphamide
CD4	Hydroxyurea
CD4	Imexon
CD5	Nelarabine
CD5	Zalcitabine
CD52	Cyclophosphamide
CD52	Idoxuridine
CD53	Carmustine
CD6	Zalcitabine
CD69	Idoxuridine
CD7	Nelarabine
CD7	Thymidine
CD7	Zalcitabine
CD72	Fluocinolone-Acetonide
CD72	Triamcinolone
CD79A	calyculin-a
CD79A	Flumethasone-Pivalate
CD79A	Fluorometholone
CD79A	Methylprednisolone
CD79A	Nelarabine
CD79A	Ribavirin
CD79A	Triamcinolone
CD80	Nilotinib
CD86	Isotretinoin
CD86	Megestrol-acetate
CD8A	calyculin-a
CD8A	duramycin
CD8A	Flumethasone-Pivalate
CD8A	Methylprednisolone
CD8A	Nelarabine
CD8A	Ribavirin
CD8A	Thymidine
CD8A	Triamcinolone
CD8B	Fluocinolone-Acetonide
CD9	4'-Epiadriamycin
CD93	Rifampin
CDH16	Afatinib
CDH16	Lapatinib
CEACAMP9	Econazole-Nitrate
CEBPE	artemether
CECR1	Zalcitabine
CFP	Cyclophosphamide
CH25H	Folic-Acid
CHGA	Eucalyptol
CHI3L1	Folic-Acid
CHI3L2	Zalcitabine
CHL1	Vemurafenib
CHRD	Bleomycin
CHST3	Cyclosporine
CHST9	Vincristine
CHST9	Vinorelbine
CLC	artemether
CLCF1	Cyclosporine
CLCF1	Thiothixene
CLDN1	auranofin
CLDN1	Vinblastine
CLDN22	Epothilone-D
CLEC12A	artemether
CLEC12A	yohimbine
CLEC2L	mevastatin
CLEC4E	Uridine
CLEC5A	artemether
CLEC5A	yohimbine
CLPX	latrunculin-a
CMAH	4'-Epiadriamycin
CMAH	Zalcitabine
CMTM4	Arsenic-trioxide
CNKSR3	Cyclosporine
CNN3	Cyclosporine
CNNM4	8-Azaguanine
CNTN5	Zoledronate
COL5A1	Abiraterone
COL5A2	reidispongiolide-c
COL6A2	Bleomycin
COMMD3	Saquinavir-Mesylate
CORO1A	Hydroxyurea
CORO1A	Lomustine
COX7C	Arsenic-trioxide
COX7C	calyculin-a
COX7C	duramycin
COX7C	Flumethasone-Pivalate
COX7C	Fluorometholone
COX7C	Methylprednisolone
COX7C	Nelarabine
COX7C	Triamcinolone
CPN1	Vemurafenib
CPXM1	calyculin-a
CPXM1	Flumethasone-Pivalate
CPXM1	Methylprednisolone
CPXM1	Triamcinolone
CR1L	Imatinib
CRH	Procarbazine
CRIM1	Tamoxifen
CRIM1	Thiothixene
CRISP3	Colchicine
CRLF3	Raltitrexed
CRYBB1	Megestrol-acetate
CSDA	alsterpaullone
CSF1	latrunculin-a
CSF2RB	Isotretinoin
CSF2RB	Megestrol-acetate
CSNK1G3	Ethacrynic-Acid
CSNK2B	hymenialdisine
CST4	Colchicine
CST4	Vincristine
CTAGE14P	Imatinib
CTAGE14P	Nilotinib
CTNNA1	Calusterone
CTNND1	Etoposide
CTNND1	Fenretinide
CTRB2	Gentian-Violet
CTSG	artemether
CTSG	yohimbine
CTSW	Methylprednisolone
CTTN	Fenretinide
CX3CR1	Fluocinolone-Acetonide
CX3CR1	Imiquimod
CX3CR1	Isotretinoin
CX3CR1	Megestrol-acetate
CXCL10	Elesclomol
CXCL9	Imiquimod
CXCR2	artemether
CXCR2	Imexon
CXCR2	yohimbine
CXorf21	artemether
CXorf21	Imexon
CXorf65	Nelarabine
CXorf65	Thymidine
CXorf65	Zalcitabine
CYBB	artemether
CYBB	Megestrol-acetate
CYGB	Docetaxel
CYP27A1	Vemurafenib
CYP2C9	Clofazimine
CYP2D8P1	clioquinol
CYP2S1	Arsenic-trioxide
CYP4F22	Fulvestrant
CYR61	Tamoxifen
CYSLTR1	artemether
CYSLTR1	Megestrol-acetate
CYTH4	Carmustine
CYTH4	Rifampin
DAAM2	Vemurafenib
DCAF4L2	Imatinib
DCN	Zoledronate
DCT	Vemurafenib
DDX23	Mechlorethamine
DDX55	Abiraterone
DEFB136	Vemurafenib
DENND1C	Melphalan
DERA	Colchicine
DERL3	Megestrol-acetate
DFNB59	8-Azaguanine
DHCR24	Crizotinib
DHRS2	Alvocidib
DHX37	Pyrimethamine
DIXDC1	Ethinyl-estradiol
DKFZp686L13185	Tamoxifen
DKFZp686O1327	Vemurafenib
DKFZP781G0119	Fulvestrant
DKFZP781G0119	Raloxifene
DLAT	7-Hydroxystaurosporine
DLEU7	duramycin
DLEU7	Flumethasone-Pivalate
DLEU7	Fluorometholone
DLEU7	Methylprednisolone
DLEU7	Triamcinolone
DMRT1	Rifampin
DNAH8	Ascorbic-Acid
DNAJB1	Digoxin
DNAJC14	reidispongiolide-c
DNASE2B	Docetaxel
DNM1P9	Vemurafenib
DNTT	Zalcitabine
DOCK2	Chlorambucil
DOCK2	Hydroxyurea
DOCK2	Piperazine
DOCK2	Uracil-mustard
DOK2	Carboplatin
DOK2	Carmustine
DOK2	Cyclophosphamide
DOK2	Imexon
DPP10	Vidarabine
DPRXP1	Ascorbic-Acid
DSCAM	benzothiazole
DSCAM	Fulvestrant
DSCAM	Raloxifene
DYSFIP1	artemether
EAF2	artemether
EAPP	Abiraterone
ECH1	Simvastatin
ECRP	artemether
EDNRB	Vemurafenib
EEF1B4	Simvastatin
EFNA5	Puromycin
EGFR	auranofin
EGFR	Dasatinib
EIF2S2P7	forskolin
EIF4A2	hymenialdisine
ELANE	artemether
ELANE	yohimbine
ELOVL1	Oxaliplatin
EMCN	Fulvestrant
EMCN	Raloxifene
EMR1	Fenretinide
EMR2	Estramustine
ENAM	Fluocinolone-Acetonide
EP400	Cytarabine
EPB41L1	8-Azaguanine
EPHB6	Ribavirin
EPHX1	hymenialdisine
EPM2A	Dasatinib
EPS15P1	Folic-Acid
EPX	artemether
ESR1	benzothiazole
ESR1	Fulvestrant
ETF1P3	artemether
ETF1P3	Cyclophosphamide
EVL	Adenine
EVL	Fenretinide
EXOSC2	Docetaxel
FA2H	8-Azaguanine
FABP4	Colchicine
FAM123A	Rifampin
FAM127C	Abiraterone
FAM129C	calyculin-a
FAM129C	duramycin
FAM129C	Flumethasone-Pivalate
FAM129C	Fluorometholone
FAM129C	Methylprednisolone
FAM129C	Nelarabine
FAM129C	Thymidine
FAM129C	Triamcinolone
FAM136A	7-Hydroxystaurosporine
FAM149A	forskolin
FAM167B	Vemurafenib
FAM179A	Clofazimine
FAM20C	Abiraterone
FAM26F	Megestrol-acetate
FAM78A	Cyclophosphamide
FAM78A	Imexon
FAM89A	Vemurafenib
FANCL	Rapamycin
FANK1	Afatinib
FARP2	Vemurafenib
FBXO7	Vemurafenib
FCAR	artemether
FCAR	yohimbine
FCER2	Acetylcysteine
FCER2	Fluocinolone-Acetonide
FCER2	Megestrol-acetate
FCHO1	Dacarbazine
FCHO1	Imexon
FERMT3	Lomustine
FERMT3	Raltitrexed
FES	Cyclophosphamide
FGD3	Dexrazoxane
FGL2	Carboplatin
FGR	Imexon
FGR	yohimbine
FHL2	Homoharringtonine
FILIP1	6-Mercaptopurine
FKBP5	Oxaliplatin
FLJ16779	Docetaxel
FLJ38379	calyculin-a
FLJ38379	Flumethasone-Pivalate
FLJ38379	Fluorometholone
FLJ38379	Methylprednisolone
FLJ38379	Nelarabine
FLJ38379	Triamcinolone
FLJ45983	benzothiazole
FLJ45983	Fulvestrant
FLNB	auranofin
FLNC	Dasatinib
FLNC	mevastatin
FLT3	artemether
FLT3	yohimbine
FLVCR1	Mechlorethamine
FMN1	Vemurafenib
FMNL1	Etoposide
FMNL1	M-AMSA
FMNL1	Teniposide
FMNL1	Valrubicin
FMO1	Folic-Acid
FN1	Zoledronate
FNBP1L	M-AMSA
FNBP1L	Valrubicin
FOSL2	Staurosporine
FOXO4	Thiothixene
FPR1	Fluorouracil
FPR2	artemether
FPR2	yohimbine
FRMD4B	Vemurafenib
FTH1	auranofin
FTH1P10	auranofin
FTH1P2	auranofin
FTSJ2	forskolin
FZD2	Thiothixene
GABRG1	Nilotinib
GAPDHP2	Simvastatin
GAPDHS	Docetaxel
GAPT	yohimbine
GAS1	Estramustine
GATA3	Adenine
GATA3	benzothiazole
GCC1	Bortezomib
GCG	Ascorbic-Acid
GCLC	Arsenic-trioxide
GDPD5	Mitoxantrone
GEM	7-Hydroxystaurosporine
GEMIN4	Pyrimethamine
GFI1	artemether
GFI1	Hydroxyurea
GFI1	Imexon
GFI1B	Imatinib
GIMAP1	Zalcitabine
GIMAP2	Cyclosporine
GIMAP4	Celecoxib
GIMAP5	Zalcitabine
GIMAP6	Zalcitabine
GIMAP7	Zalcitabine
GIPC1	4'-Epiadriamycin
GIPC1	Daunorubicin
GIPC1	Etoposide
GIPC1	Lomustine
GIPC1	Teniposide
GIPC1	Valrubicin
GJB1	Vemurafenib
GLB1L3	Cyclosporine
GLIS2	Everolimus
GLT8D2	Abiraterone
GLULP6	Flumethasone-Pivalate
GNA11	Mechlorethamine
GNA15	Mechlorethamine
GNN	5-Aza-2'-deoxycytidine
GNRHR2P1	Fulvestrant
GNRHR2P1	Raloxifene
GOLGA7B	Vemurafenib
GP6	Nilotinib
GPC3	Ascorbic-Acid
GPD1	Elesclomol
GPNMB	Vemurafenib
GPR166P	Cyclophosphamide
GPR174	Nelarabine
GPR174	Thymidine
GPR174	Zalcitabine
GPR183	Carmustine
GPR183	Estramustine
GPR37L1	Fulvestrant
GPR44	Idoxuridine
GPR77	benzothiazole
GPR77	Fulvestrant
GPRC5A	Arsenic-trioxide
GPRC5A	auranofin
GPRC5A	Carmustine
GPRC5A	Lomustine
GPRC5D	Acetylcysteine
GPSM3	Dacarbazine
GRAMD3	Mithramycin
GRAP	Ifosfamide
GRAP	Zalcitabine
GRAP2	Zalcitabine
GRIA2	Ascorbic-Acid
GRIA3	Folic-Acid
GRIK3	Folic-Acid
GRIN3A	Folic-Acid
GRIP1	Thiothixene
GRIP2	nonoxynol-9
GSN	Vemurafenib
GTF2E2	Fluorouracil
GVINP1	Asparaginase
GVINP1	Ifosfamide
GYPA	Imatinib
GYPA	Nilotinib
GZMB	Rifampin
HAVCR1	Puromycin
HBBP1	Imatinib
HBG2	Imatinib
HBZ	Imatinib
HBZ	Nilotinib
HCFC1R1	Erlotinib
HCK	Estramustine
HCK	Rifampin
HCLS1	Carmustine
HCLS1	Etoposide
HCLS1	Imexon
HCLS1	Melphalan
HCST	Arsenic-trioxide
HEMGN	Imatinib
HEMGN	Nilotinib
HEPHL1	Epothilone-D
HEXB	ouabain
HEY1	Vemurafenib
HFE2	Nilotinib
HIC2	Nilotinib
HILS1	Vemurafenib
HIPK2	mevastatin
HIST1H2BB	Arsenic-trioxide
HIST1H2BB	Idoxuridine
HIST1H2BO	Idoxuridine
HIST1H2BO	Imatinib
HIST1H4C	Mycophenolic-Acid
HLA-DQA1	Indomethacin
HLA-DQA1	Ofloxacin
HLA-DQA1	Procarbazine
HLA-DQA1	Rifampin
HMGN2P2	Belinostat
HNRNPA1P12	Amonafide
HNRNPA1P12	Methotrexate
HNRNPA1P12	Oxaliplatin
HNRNPA1P2	5-fur
HNRNPA1P8	Oxaliplatin
HNRNPF	Amonafide
HNRPLL	Vinblastine
HS6ST1P1	Rifampin
HSD17B13	3-deazacytidine
HSF5	calyculin-a
HSF5	duramycin
HSF5	Flumethasone-Pivalate
HSF5	Fluorometholone
HSF5	Methylprednisolone
HSF5	Nelarabine
HSF5	Triamcinolone
HSPC159	Arsenic-trioxide
ICAM3	Imexon
ICAM4	Idoxuridine
ICOS	Cyclosporine
IDH3A	Dasatinib
IFNG	Zidovudine
IGF2BP2	Dexrazoxane
IGF2BP2	Teniposide
IGFL1	Epothilone-D
IGHM	Asparaginase
IGHM	Nelarabine
IGHM	Thymidine
IGHM	Zalcitabine
IGHV3OR16-6	Dasatinib
IGJ	Fluocinolone-Acetonide
IGJ	Imiquimod
IGJ	Isotretinoin
IGJ	Megestrol-acetate
IGK@	Celecoxib
IGK@	Fluocinolone-Acetonide
IGK@	Imiquimod
IGK@	Isotretinoin
IGKJ1	Acetylcysteine
IGKJ1	Celecoxib
IGKV1D-42	Celecoxib
IGLL1	artemether
IGLL3P	Cyclophosphamide
IGSF10	Isotretinoin
IGSF10	Megestrol-acetate
IGSF11	Vemurafenib
IKZF1	Arsenic-trioxide
IKZF1	Carmustine
IKZF1	Fenretinide
IKZF1	Imexon
IKZF1	Melphalan
IKZF3	Fluocinolone-Acetonide
IL10RA	Megestrol-acetate
IL10RA	Zidovudine
IL12RB1	Etoposide
IL16	Vemurafenib
IL17F	Rifampin
IL18RAP	Idoxuridine
IL26	Rifampin
IL2RG	Asparaginase
IL2RG	Fenretinide
IL2RG	Zalcitabine
ING3	Estramustine
ING3	Thiothixene
INGX	Oxaliplatin
INTS10	Estramustine
IRX3	Adenine
IRX6	Vemurafenib
ITGA3	Staurosporine
ITGA4	Carmustine
ITGA4	Chlorambucil
ITGA4	Melphalan
ITGA4	Piperazine
ITGA4	Pipobroman
ITGA4	Thiotepa
ITGA4	Uracil-mustard
ITGA9	Vemurafenib
ITGAL	artemether
ITGAL	Fenretinide
ITGAL	Hydroxyurea
ITGAL	Imexon
ITGB1	Dasatinib
ITGB7	Imiquimod
ITGB7	Isotretinoin
ITGBL1	Haloprogin
ITK	Zalcitabine
JRK	Cladribine
JUP	8-Azaguanine
KANK1	Puromycin
KBTBD8	Cyclosporine
KCNA3	Fluocinolone-Acetonide
KCNA3	Triamcinolone
KCNG2	Nandrolone-phenpropionate
KCNH2	Idoxuridine
KCNJ2	Pazopanib
KCNJ3	Sunitinib
KCNK17	Cyclophosphamide
KCNK17	Hydroxyurea
KCNV2	Cyclosporine
KDELR1	hymenialdisine
KDM2B	6-Mercaptopurine
KIAA0284	Asparaginase
KIAA0664	7-Hydroxystaurosporine
KIAA0748	Nelarabine
KIAA0748	Zalcitabine
KIAA0922	hymenialdisine
KIAA1024L	Crizotinib
KIAA1024L	Estramustine
KIAA1522	Carmustine
KIAA1586	auranofin
KIAA1586	Carmustine
KIAA1586	hymenialdisine
KIAA1598	Fenretinide
KIAA1755	Aminopterin
KIF17	Paclitaxel
KIF21B	Carmustine
KIF4CP	Nelarabine
KIF4CP	Zalcitabine
KIR2DS4	calyculin-a
KIR2DS4	Rifampin
KIR3DL2	Arsenic-trioxide
KIR3DL2	calyculin-a
KIRREL2	Rifampin
KLF1	Imatinib
KLF1	Nilotinib
KLF3	Adenine
KLF8	aplyronine-a
KLF8	nocodazole
KLHL4	mevastatin
KLHL5	Thiothixene
KLHL6	Cyclosporine
KRT1	calyculin-a
KRT1	duramycin
KRT1	Flumethasone-Pivalate
KRT1	Fluorometholone
KRT1	Methylprednisolone
KRT1	Nelarabine
KRT1	Ribavirin
KRT1	Triamcinolone
KRT14	Karenitecin
KRT18P47	auranofin
KRT7	Thiothixene
KRT73	Flumethasone-Pivalate
KRT73	Fluorometholone
KRT73	Methylprednisolone
KRT73	Triamcinolone
KRT8P25	auranofin
KRT8P30	auranofin
KRT8P7	auranofin
KRTAP4-9	Karenitecin
KYNUP2	Rifampin
LAGE3	nonoxynol-9
LAIR1	artemether
LAIR1	Hydroxyurea
LAIR1	Imexon
LAMA5	8-Azaguanine
LAMC2	auranofin
LAPTM5	Dacarbazine
LASP1	Dasatinib
LAX1	Nelarabine
LAX1	Zalcitabine
LBP	Folic-Acid
LCP1	Imexon
LCP2	Imexon
LCT	Fluocinolone-Acetonide
LEFTY1	Clofazimine
LEFTY2	Fluocinolone-Acetonide
LEFTY2	Imiquimod
LELP1	forskolin
LEO1	carmofur
LETM1P1	Actinomycin-D
LETM1P1	Vinblastine
LGALS12	artemether
LGALS12	Cyclophosphamide
LIF	auranofin
LILRA2	artemether
LILRA2	Imexon
LIMD2	Chlorambucil
LIMD2	Melphalan
LIMD2	Uracil-mustard
LIN7A	Pemetrexed
LMNA	Adenine
LMO2	artemether
LMO2	Cyclophosphamide
LOXL2	Tamoxifen
LPO	ergosterol
LPP	Gentian-Violet
LRP6	Estramustine
LRRC26	Isotretinoin
LSP1	artemether
LST1	artemether
LST1	Cyclophosphamide
LST1	Hydroxyurea
LTB	Zalcitabine
LUC7L3	Amonafide
LY86	artemether
LY9	Fluocinolone-Acetonide
LY9	Triamcinolone
LYL1	Cyclophosphamide
LYNX1	Uracil
LZTFL1	Zalcitabine
MAGEA9	Fluocinolone-Acetonide
MAGEA9	Imiquimod
MAGEA9	Isotretinoin
MAGEA9	Zidovudine
MAMLD1	Simvastatin
MAOA	3-deazacytidine
MAP1LC3C	Paclitaxel
MAP3K14	Thiothixene
MAP7	8-Azaguanine
MAPK6	Doxorubicin
MARS2	Thiothixene
MBD6	Abiraterone
MBLAC2	Thiothixene
MCAT	7-Hydroxystaurosporine
MCEE	Tamoxifen
MESDC1	Vemurafenib
MET	auranofin
METT10D	Methotrexate
METTL11B	Isotretinoin
MFNG	Imexon
MFRP-C1QTNF5	Actinomycin-D
MFRP-C1QTNF5	Doxorubicin
MFRP-C1QTNF5	Homoharringtonine
MFRP-C1QTNF5	Mithramycin
MGAT4B	Arsenic-trioxide
MGAT4B	Fenretinide
MGAT4B	Ifosfamide
MIA	Vemurafenib
MICAL2	Dasatinib
MLANA	Vemurafenib
MLC1	artemether
MLC1	yohimbine
MMP24	Vandetanib
MMP8	Vemurafenib
MOG	Folic-Acid
MPHOSPH9	Idarubicin
MPHOSPH9	M-AMSA
MPHOSPH9	Teniposide
MPO	artemether
MPO	yohimbine
MRC1	Digitoxin
MRPL39	Simvastatin
MRPL46	Abiraterone
MRPS2	7-Hydroxystaurosporine
MS4A1	Isotretinoin
MS4A1	Megestrol-acetate
MS4A3	artemether
MS4A3	Cyclophosphamide
MS4A6A	Isotretinoin
MS4A6A	Megestrol-acetate
MST1R	Cisplatin
MST4	Aminopterin
MST4	Cytarabine
MST4	Methotrexate
MT1G	Actinomycin-D
MT1G	Homoharringtonine
MYADML	Vemurafenib
MYB	Cyclosporine
MYBPH	Folic-Acid
MYL5	8-Azaguanine
MYLK	Staurosporine
MYO1C	auranofin
MYO1F	artemether
MYO1G	Carmustine
MYO1G	Chlorambucil
MYO1G	Cyclosporine
MYO1G	Etoposide
MYO1G	Melphalan
MYO1G	Piperazine
MYO1G	Pipobroman
MYO1G	Thiotepa
MYO1G	Uracil-mustard
MYOCD	Nandrolone-phenpropionate
MYOM2	Idoxuridine
MZB1	Fluocinolone-Acetonide
N4BP2L1	Melphalan
NBEAL1	Valrubicin
NCF1C	artemether
NCF1C	yohimbine
NCF4	Imexon
NCKAP1	artemether
NCKAP1	Imexon
NCKAP1L	artemether
NCKAP1L	Dacarbazine
NCKAP1L	Imexon
NCKAP1L	Lomustine
NCR1	Estramustine
NCRNA00160	Ifosfamide
NDST3	Zalcitabine
NDUFA5	Thiothixene
NDUFAF2	Thiothixene
NDUFS3	Staurosporine
NEFM	Cycloleucine
NEFM	Uracil
NFAM1	artemether
NGFR	Aminopterin
NHS	Dasatinib
NKG7	Carmustine
NKG7	Cyclophosphamide
NKG7	Estramustine
NKG7	Rifampin
NKX2-5	Flumethasone-Pivalate
NKX2-5	Fluorometholone
NKX2-5	Methylprednisolone
NLRC3	Asparaginase
NLRC3	Fenretinide
NLRC3	Nelarabine
NLRC3	Zalcitabine
NLRP11	Imiquimod
NLRP3P	Staurosporine
NLRP9P	Vemurafenib
NOB1	Methotrexate
NPBWR1	ergosterol
NPBWR1	Ofloxacin
NPM1P10	Abiraterone
NPM3	Fluorouracil
NPM3	Methotrexate
NR1H4	mevastatin
NR1H4	Uracil
NRP1	Dasatinib
NRP1	latrunculin-a
NRP1	Staurosporine
NSL1	M-AMSA
NSL1	Mechlorethamine
NTHL1	Tamoxifen
NTRK1	Crizotinib
NUAK1	Cyclosporine
NUDCP2	8-Azaguanine
NUDT17	Colchicine
NUP160	Docetaxel
NUP210L	Raloxifene
NXF3	Imexon
OGDHL	Clotrimazole
OGFOD2	Gentian-Violet
OGFRL1	Vinblastine
OGN	Nelarabine
OGN	Thymidine
OGN	Zalcitabine
OLFML1	Econazole-Nitrate
OR10T1P	Zalcitabine
OSM	auranofin
OTOGL	Testolactone
P2RX1	artemether
P2RX1	Cyclophosphamide
P2RX1	Imexon
P2RY10	Fluocinolone-Acetonide
P2RY10	Isotretinoin
PACSIN1	benzothiazole
PACSIN1	Fulvestrant
PAICS	Mycophenolic-Acid
PAICSP5	Bleomycin
PAICSP5	Estramustine
PARVG	artemether
PARVG	Hydroxyurea
PCBP3	Adenine
PCBP3	Etoposide
PCP4L1	aplyronine-a
PDE1B	Imexon
PDE6A	Lapatinib
PDE6C	Cycloleucine
PDE6C	Uracil
PDE6C	Valproic-Acid
PDLIM5	auranofin
PDZD2	nocodazole
PDZK1IP1	Afatinib
PDZK1IP1	Gefitinib
PECAM1	ergosterol
PELP1	Methotrexate
PF4V1	forskolin
PF4V1	Pentostatin
PHKBP1	Vinorelbine
PIK3CG	Carmustine
PIK3CG	Imexon
PIK3CG	Lomustine
PIK3R5	Cyclophosphamide
PIK3R5	Hydroxyurea
PIK3R6	Carmustine
PIK3R6	Estramustine
PIK3R6	Rifampin
PKD1L1	Colchicine
PLA1A	Docetaxel
PLA2G10	Vemurafenib
PLAC4	Vemurafenib
PLCB2	Cyclophosphamide
PLCB2	Melphalan
PLCD3	Arsenic-trioxide
PLD4	Megestrol-acetate
PLIN5	Fulvestrant
PLK1S1	Ifosfamide
PMPCA	Haloprogin
PNMA3	Mithramycin
POLR1D	Cyclosporine
POLR1D	Thiothixene
POLR3B	nonoxynol-9
POM121B	Estramustine
POSTN	Zoledronate
POU1F1	Mebendazole
POU2AF1	Fluocinolone-Acetonide
POU2AF1	Imiquimod
POU2AF1	Isotretinoin
PPAP2C	Arsenic-trioxide
PPATP1	Belinostat
PPATP1	Fluorouracil
PPFIA4	reidispongiolide-c
PPIC	Dacarbazine
PPM1AP1	Zoledronate
PPME1	Vinorelbine
PPP1R16B	Idoxuridine
PPP1R2P2	Dacarbazine
PPP1R9A	Erlotinib
PRAC	Calusterone
PRAM1	yohimbine
PRF1	Estramustine
PRG2	artemether
PRG2	Cyclophosphamide
PRG2	Imexon
PRKAG3	Vemurafenib
PRKAR2A	Adenine
PRKCB	Idoxuridine
PRPF19	Abiraterone
PRPF38B	hymenialdisine
PRRT4	Adenine
PRSS33	Docetaxel
PRSSL1	artemether
PRSSL1	Cyclophosphamide
PRSSL1	Imexon
PRTN3	yohimbine
PSD4	Cyclosporine
PSG1	Econazole-Nitrate
psiTPTE22	Axitinib
PSMA8	calyculin-a
PSMA8	duramycin
PSMA8	Flumethasone-Pivalate
PSMA8	Fluorometholone
PSMA8	Idoxuridine
PSMA8	Methylprednisolone
PSMA8	Ribavirin
PSMA8	Triamcinolone
PSMB10	Cyclosporine
PSTPIP1	Carboplatin
PSTPIP1	Carmustine
PSTPIP1	Cyclophosphamide
PSTPIP1	Melphalan
PSTPIP1	Pipobroman
PTGDR	calyculin-a
PTGDR	duramycin
PTGDR	Flumethasone-Pivalate
PTGDR	Fluorometholone
PTGDR	Methylprednisolone
PTGDR	Nelarabine
PTGDR	Triamcinolone
PTPN22	Ifosfamide
PTPN22	Lomustine
PTPN7	artemether
PTPN7	Carmustine
PTPN7	Cyclophosphamide
PTPN7	Hydroxyurea
PTPN7	Imexon
PTPRC	Arsenic-trioxide
PTPRC	Carmustine
PTPRC	Chlorambucil
PTPRC	Cyclosporine
PTPRC	Melphalan
PTPRC	Pipobroman
PTPRCAP	Carmustine
PTPRCAP	Chlorambucil
PTPRCAP	Melphalan
PTPRCAP	Pipobroman
PTPRCAP	Uracil-mustard
PUS1	Pyrimethamine
PUS3	Cyclosporine
PUS3	Vinblastine
PVALB	Imiquimod
PVALB	Isotretinoin
PVALB	Megestrol-acetate
PVALB	Zidovudine
PVRIG	Nelarabine
PVRIG	Zalcitabine
PYHIN1	Flumethasone-Pivalate
PYHIN1	Fluorometholone
PYHIN1	Methylprednisolone
PYHIN1	Triamcinolone
QPCT	Vemurafenib
RAB33A	Carmustine
RAB33A	Etoposide
RAB33A	Melphalan
RAB33A	Pipobroman
RAB37	Dexrazoxane
RAB5B	Docetaxel
RAD51C	Cytarabine
RAD51L3	Nitazoxanide
RAET1J	Nelarabine
RAET1J	Zalcitabine
RAG1	Nelarabine
RAG1	Zalcitabine
RAG2	Zalcitabine
RAI14	Cyclosporine
RASA4	Triamcinolone
RASAL3	Carmustine
RASAL3	Etoposide
RASAL3	Hydroxyurea
RASGRP2	Cyclophosphamide
RASSF3	Vemurafenib
RBKS	Erlotinib
RBM47	8-Azaguanine
RBMXP2	Idoxuridine
RBPMS	Puromycin
RCN1P1	latrunculin-a
RCSD1	ergosterol
RDH8	Docetaxel
REG4	forskolin
REPIN1	Thiothixene
RERGL	Procarbazine
RERGL	Simvastatin
RFESD	Idoxuridine
RFX6	Azacitidine
RG9MTD1	Cyclosporine
RGL4	Adenine
RGL4	Zalcitabine
RGMA	Ifosfamide
RGNEF	auranofin
RGPD3	Celecoxib
RGS18	artemether
RGS18	Cyclophosphamide
RGS18	Hydroxyurea
RGS18	Imexon
RGS22	Uracil
RGS9	fluvastatin
RHAG	Imatinib
RHOH	Fenretinide
RHOH	Nelarabine
RHOH	Thymidine
RHOH	Zalcitabine
RHOV	Vincristine
RHOXF2B	Imatinib
RHOXF2B	Nilotinib
RIC3	Eucalyptol
RLTPR	Ifosfamide
RNASE2	artemether
RNASE2	yohimbine
RNASE6	Isotretinoin
RNF128	haloperidol
RNF138	Dacarbazine
RNMTL1	Methotrexate
RNU1-7	Tamoxifen
RNU7-66P	Nilotinib
RNU7-80P	Rifampin
RORC	Rifampin
RPL12P38	Epothilone-D
RPL13AP23	Gentian-Violet
RPL15P14	Lapatinib
RPL18P7	Elesclomol
RPL21	Cyclosporine
RPL22P22	Gentian-Violet
RPL23A	Mechlorethamine
RPL23AP52	Celecoxib
RPL23AP68	Dacarbazine
RPL23AP68	Pentostatin
RPL27A	hymenialdisine
RPL27AP5	Rapamycin
RPL31P11	Ritonavir
RPL31P40	Epothilone-D
RPL32P27	Vandetanib
RPL32P7	Imatinib
RPL35AP23	Raloxifene
RPL36AP29	Crizotinib
RPL36AP29	Cyclosporine
RPL36AP29	Estramustine
RPL37AP9	auranofin
RPL39P27	Vincristine
RPL3P1	aplyronine-a
RPL6P16	Cyclosporine
RPL7AP30	Fluorouracil
RPL7AP34	Benzimate
RPL7P38	Indomethacin
RPL7P38	Lovastatin
RPL7P38	Ofloxacin
RPL7P38	Procarbazine
RPL7P38	Testolactone
RPL7P41	auranofin
RPS10P8	Zalcitabine
RPS15AP19	Belinostat
RPS15AP23	Zalcitabine
RPS15AP34	Puromycin
RPS17P2	benzothiazole
RPS17P2	Fulvestrant
RPS2	Estramustine
RPS20P29	Fluocinolone-Acetonide
RPS20P29	Imiquimod
RPS20P29	Isotretinoin
RPS20P6	Digitoxin
RPS26P13	Acetylcysteine
RPS2P9	Digitoxin
RPS3AP4	Clotrimazole
RPS3P7	Acetylcysteine
RPS3P7	Imiquimod
RPS3P7	Megestrol-acetate
RPS4XP19	Colchicine
RPS6	Oxaliplatin
RPS6P1	Tamoxifen
RPS6P24	Ritonavir
RPS6P25	Raloxifene
RPUSD4	7-Hydroxystaurosporine
RRAS	Dasatinib
RRN3P2	Carmustine
RSL24D1	Oxaliplatin
RUNDC3B	Mithramycin
RUSC2	Cyclosporine
RXFP1	Clofazimine
RXRG	Vemurafenib
S100A1	Vemurafenib
S100A10	auranofin
S100A11	Ascorbic-Acid
S100A11	Masoprocol
S100A9	Gefitinib
S100A9	Vincristine
S100B	Vemurafenib
S1PR4	Cyclophosphamide
S1PR4	Hydroxyurea
SAAL1	hymenialdisine
SAMD14	Abiraterone
SAMD8	artemether
SAMSN1	Idoxuridine
SASH3	Asparaginase
SASH3	Nelarabine
SASH3	Zalcitabine
SCG5	Zoledronate
SCML4	Docetaxel
SCN7A	Clofazimine
SDCBP	Vemurafenib
SELL	Zalcitabine
SELPLG	Carmustine
SELPLG	Imexon
SELT	Elesclomol
SELT	Fulvestrant
SELT	Raloxifene
SEMA6D	Vemurafenib
2017-09-01	Asparaginase
2017-09-01	Zalcitabine
2017-09-06	Arsenic-trioxide
2017-09-06	Fenretinide
2017-09-06	hymenialdisine
2017-09-06	Ifosfamide
SERPINB10	artemether
SERPINB10	yohimbine
SERPINB3	Rifampin
SEZ6L	Rifampin
SF3A3	hymenialdisine
SF3A3P2	hymenialdisine
SGCD	Vemurafenib
SGCE	Cyclosporine
SH2D1A	Nelarabine
SH2D1A	Thymidine
SH2D1A	Zalcitabine
SH2D3C	Fluocinolone-Acetonide
SH2D3C	Masoprocol
SH2D3C	Triamcinolone
SH2D4A	auranofin
SH3TC2	ouabain
SHPRH	Lomustine
SIGLEC10	duramycin
SIGLEC10	Idoxuridine
SIGLEC12	Cyclophosphamide
SIPA1L3	Dasatinib
SIT1	calyculin-a
SIT1	duramycin
SIT1	Flumethasone-Pivalate
SIT1	Ifosfamide
SIT1	Methylprednisolone
SIT1	Nelarabine
SIT1	Ribavirin
SIT1	Triamcinolone
SIX3	Ascorbic-Acid
SKAP1	Ribavirin
SLA	Arsenic-trioxide
SLA	Asparaginase
SLA	Carmustine
SLA	Chlorambucil
SLA	Etoposide
SLA	Fenretinide
SLA	Hydroxyurea
SLA	Melphalan
SLA	Piperazine
SLA	Pipobroman
SLA	Thiotepa
SLA	Uracil-mustard
SLA2	calyculin-a
SLA2	duramycin
SLA2	Flumethasone-Pivalate
SLA2	Methylprednisolone
SLA2	Nelarabine
SLA2	Thymidine
SLA2	Triamcinolone
SLA2	Zalcitabine
SLAMF6	Zalcitabine
SLC10A3	Abiraterone
SLC12A3	Clofazimine
SLC17A1	Dacarbazine
SLC17A1	Pentostatin
SLC17A3	Vinblastine
SLC18A2	calyculin-a
SLC18A2	duramycin
SLC18A2	Flumethasone-Pivalate
SLC18A2	Fluorometholone
SLC18A2	Methylprednisolone
SLC18A2	Nelarabine
SLC18A2	Ribavirin
SLC18A2	Triamcinolone
SLC22A16	artemether
SLC22A16	yohimbine
SLC24A5	Vemurafenib
SLC25A11	Dasatinib
SLC26A4	Estramustine
SLC32A1	Ascorbic-Acid
SLC35F3	Colchicine
SLC37A1	8-Azaguanine
SLC38A1	Vemurafenib
SLC39A3	auranofin
SLC43A3	8-Azaguanine
SLC43A3	hymenialdisine
SLC45A2	Vemurafenib
SLC47A2	Folic-Acid
SLC4A10	Estramustine
SLC4A10	Rifampin
SLC5A10	Paclitaxel
SLC6A12	Docetaxel
SLC6A14	Fulvestrant
SLC6A16	Ascorbic-Acid
SLC7A11	Haloprogin
SLC7A3	Zalcitabine
SLFN11	Bleomycin
SLFN11	Camptothecin
SLFN11	Chlorambucil
SLFN11	Cisplatin
SLFN11	Cytarabine
SLFN11	Floxuridine
SLFN11	Gemcitabine
SLFN11	Irinotecan
SLFN11	M-AMSA
SLFN11	Melphalan
SLFN11	Mitomycin
SLFN11	Mitoxantrone
SLFN11	Piperazine
SLFN11	Pipobroman
SLFN11	Thiotepa
SLFN11	Topotecan
SLFN11	Trifluridine
SLFN11	Uracil-mustard
SLFN11	Valrubicin
SLIT1	Nelarabine
SLIT1	Thymidine
SLIT1	Zalcitabine
SLITRK4	Vidarabine
SMPD3	duramycin
SMPD3	Flumethasone-Pivalate
SMPD3	Fluocinolone-Acetonide
SMPD3	Methylprednisolone
SMPD3	Ribavirin
SMPD3	Triamcinolone
SNORA13	Oxaliplatin
SNORD3D	Rifampin
SNORD63	Pentamidine
SNRPF	Aminopterin
SNTN	Fulvestrant
SNX20	Hydroxyurea
SNX20	Imexon
SOAT2	Ifosfamide
SOCS1	Estramustine
SOCS3	Bleomycin
SORD	Everolimus
SOX10	Vemurafenib
SP3P	5-Aza-2'-deoxycytidine
SPAG1	auranofin
SPATA18	Paclitaxel
SPATA18	Uridine
SPATA4	Streptozocin
SPI1	artemether
SPI1	Imexon
SPN	artemether
SPN	Cyclophosphamide
SPNS3	Hydroxyurea
SPP2	Uridine
SPRR2D	Vemurafenib
SPSB1	Vemurafenib
SPTA1	Imatinib
SRXN1	Arsenic-trioxide
SSTR3	Acetylcysteine
ST6GALNAC3	Vemurafenib
ST8SIA1	Vemurafenib
ST8SIA4	Etoposide
STAP1	artemether
STAP1	Cyclophosphamide
STAP1	Imexon
STARD8	mevastatin
STC1	Lovastatin
STMN1	hymenialdisine
STON1-GTF2A1L	Estramustine
SUCNR1	Carboplatin
SUSD3	Fulvestrant
SUZ12P	Idarubicin
SV2B	artemether
SVOP	Zidovudine
SYN1	Rifampin
TADA1	Mechlorethamine
TAF15	Amonafide
TAGAP	artemether
TAGAP	Imexon
TAL1	Idoxuridine
TARP	artemether
TARP	Cyclophosphamide
TBC1D10C	Zalcitabine
TBC1D17	Amonafide
TBC1D8	Temsirolimus
TDRD5	Fulvestrant
TDRD7	Vemurafenib
TEX14	Fulvestrant
TFDP2	Fenretinide
TFEC	artemether
TFEC	yohimbine
TFPI	Dasatinib
TFR2	Estramustine
TGFB2	Staurosporine
TGFBR3	Mitoxantrone
TIMD4	Puromycin
TJP1	Carmustine
TJP1	Fenretinide
TJP3	8-Azaguanine
TLR10	Rifampin
TLR3	Loratadine
TLR9	Fluocinolone-Acetonide
TMBIM1	Adenine
TMEM106B	Haloprogin
TMEM119	Zoledronate
TMEM130	Paclitaxel
TMEM132E	Acetylcysteine
TMEM148	Adenine
TMEM161B	Erlotinib
TMEM184B	Dexrazoxane
TMEM184B	Idarubicin
TMEM184B	Oxaliplatin
TMEM2	Fenretinide
TMEM229A	Uridine
TMEM229B	Vemurafenib
TMIGD2	Nelarabine
TMIGD2	Thymidine
TMIGD2	Zalcitabine
TMPRSS11D	Rifampin
TMSB4X	Imatinib
TNFAIP8L2	Carmustine
TNFAIP8L2	Cyclophosphamide
TNFAIP8L2	Imexon
TNFAIP8L2	Rifampin
TNFRSF10B	ergosterol
TNFRSF13B	Celecoxib
TNFRSF14	Vemurafenib
TNFRSF17	Fluocinolone-Acetonide
TNFRSF17	Imiquimod
TNFRSF17	Isotretinoin
TNFRSF8	Estramustine
TNS1	Docetaxel
TOMM70A	Cyclosporine
TP63	Procarbazine
TPST2	Abiraterone
TRAF1	Aminopterin
TRAF3IP2	Vemurafenib
TRAF3IP3	Fenretinide
TRAF3IP3	Zalcitabine
TRAP1	carmofur
TRAP1	Fluorouracil
TRAP1	Methotrexate
TRAT1	Nelarabine
TRAT1	Thymidine
TRAT1	Zalcitabine
TRGC2	Cyclophosphamide
TRIM55	Vinorelbine
TRMT2A	Terconazole
TRPC4	17-DMAG
TRPC6	Clofazimine
TRPM1	Vemurafenib
TRPM2	artemether
TRPM2	Hydroxyurea
TRY6	Zalcitabine
TSC22D1	Crizotinib
TSHB	Streptozocin
TSHZ2	Estramustine
TSPAN6	Imexon
TSPAN7	Thymidine
TSPAN7	Zalcitabine
TTC16	calyculin-a
TTC16	Flumethasone-Pivalate
TTC16	Fluorometholone
TTC16	Methylprednisolone
TTC16	Nelarabine
TTC16	Triamcinolone
TTC39DP	Crizotinib
TTC39DP	Cyclosporine
TTC39DP	Estramustine
TTTY14	5-Aza-2'-deoxycytidine
TUBA1B	Thiotepa
TUBB1	Imatinib
TXNDC3	Nandrolone-phenpropionate
TYR	Vemurafenib
TYRL	Vemurafenib
TYROBP	artemether
UBA52	auranofin
UBASH3A	Nelarabine
UBASH3A	Thymidine
UBASH3A	Zalcitabine
UBE2N	6-Mercaptopurine
UBQLN4P2	Celecoxib
UBQLN4P2	Imiquimod
UBQLN4P2	Isotretinoin
UEVLD	ergosterol
UGT2B10	Vinblastine
UGT2B26P	Afatinib
UHRF1	Asparaginase
ULBP3	Cyclosporine
UMODL1	Digitoxin
UNC80	Vemurafenib
UNQ9370	Ifosfamide
UPRT	auranofin
USP2	sphinxolide-b
UTRN	carmofur
VAMP3	Dexrazoxane
VCAM1	Staurosporine
VCL	Cyclosporine
VEGFC	latrunculin-a
VNN2	Melphalan
WAS	Etoposide
WAS	Hydroxyurea
WAS	Imexon
WDFY4	artemether
WDFY4	yohimbine
WDR4	6-Mercaptopurine
WDR46	hymenialdisine
WNT4	Vincristine
XGPY2	Allopurinol
XKR3	Nilotinib
XPNPEP2	calyculin-a
XPNPEP2	duramycin
XPNPEP2	Flumethasone-Pivalate
XPNPEP2	Methylprednisolone
XPNPEP2	Nelarabine
XPNPEP2	Ribavirin
XPNPEP2	Triamcinolone
XPOT	Eucalyptol
ZADH2	Thiothixene
ZAP70	Asparaginase
ZAP70	Zalcitabine
ZBP1	Elesclomol
ZBTB42	Fulvestrant
ZDHHC17	Vemurafenib
ZFP106	Vemurafenib
ZFP112	Cyclosporine
ZFP112	Oxaliplatin
ZFP42	Cycloleucine
ZFP42	Uracil
ZNF154	Digitoxin
ZNF154	Zalcitabine
ZNF192	hymenialdisine
ZNF263	Vorinostat
ZNF389	hymenialdisine
ZNF445	hymenialdisine
ZNF559	3-deazacytidine
ZNF598	Estramustine
ZNF8	peridinin
ZNF841	Fluorouracil
ZNRD1	6-Mercaptopurine
ZP1	Acetylcysteine
ZP1	Fluocinolone-Acetonide
ZPLD1	Uridine
